# Supplementary material for: Splicing Dysregulation of Non-Canonical GC-5′ Splice Sites of Breast Cancer Susceptibility Genes ATM and PALB2
Source: Cancers (Basel). 2024 Oct 22;16(21):3562. doi: 10.3390/cancers16213562 (PMC11545216; doi:10.3390/cancers16213562)
Supplement: Supplementary file 1 [file cancers-16-03562-s001.zip]

Archive with 1 entries (1 files):
- Supplementary_Material_R1.pdf
